# Supplementary material for: Association of TNF-Alpha, MBL2, NOS2, and G6PD with Malaria Outcomes in People in Southern Ghana
Source: Genet Res (Camb). 2022 Feb 28;2022:6686406. doi: 10.1155/2022/6686406 (PMC8901335; doi:10.1155/2022/6686406)
Supplement: Supplementary Materials — Additional File S1 Table 1. Primers and restriction enzymes used for P. falciparum species identification and genotyping. Additional File S2 Figure 1. Representative agarose gel images of selected PCR reactions. [file 6686406.f1.zip]

Archive with 2 entries (2 files):
- 6686406.f1/25.5.2020 Paulina cytokine S1 Table.docx
- 6686406.f1/29.11.21 cytokine gene R2 S2 Fig 1.pdf
